# Supplementary material for: Identification of procathepsin L (pCTS-L)–neutralizing monoclonal antibodies to treat potentially lethal sepsis
Source: Sci Adv. 2023 Feb 3;9(5):eadf4313. doi: 10.1126/sciadv.adf4313 (PMC9897667; doi:10.1126/sciadv.adf4313)
Supplement: Supplementary file 2 — Movies S1 and S2 [file sciadv.adf4313_movies_s1_and_s2.zip]

Archive with 2 entries (2 files):
- sciadv.adf4313_movie_s1.mp4
- sciadv.adf4313_movie_s2.mp4
