# Supplementary material for: Identification of procathepsin L (pCTS-L)–neutralizing monoclonal antibodies to treat potentially lethal sepsis
Source: Sci Adv. 2023 Feb 3;9(5):eadf4313. doi: 10.1126/sciadv.adf4313 (PMC9897667; doi:10.1126/sciadv.adf4313)
Supplement: Supplementary file 3 — Data file S1 [file sciadv.adf4313_data_file_s1.zip]

Archive with 1 entries (1 files):
- sciadv.adf4313_data_file_s1.xlsx
