# Supplementary material for: Identification of procathepsin L (pCTS-L)–neutralizing monoclonal antibodies to treat potentially lethal sepsis
Source: Sci Adv. 2023 Feb 3;9(5):eadf4313. doi: 10.1126/sciadv.adf4313 (PMC9897667; doi:10.1126/sciadv.adf4313)
Supplement: Supplementary file 3 — Data file S1 [file sciadv.adf4313_data_file_s1.zip › sciadv.adf4313_data_file_s1.xlsx]

## Sheet: Figure 1A
Accession	Description	Score	Area	Coverage	# Proteins	# Unique Peptides	# Peptides	# PSMs	Molecular Function	Cellular Component	Biological Process	Pfam IDs	Gene IDs	GO Terms	# AAs	MW [kDa]	calc. pI
P06797	Cathepsin L1 OS=Mus musculus GN=Ctsl1 PE=1 SV=2 - [CATL1_MOUSE]	1061.4	6.06409e+09	25.75	1	9	9	34	catalytic activity; protein binding	nucleus; cytoplasm; vacuole	metabolic process; cell communication; response to stimulus; regulation of biological process; cell death; cell differentiation	Pf00112; Pf08246	13039	[GO:0004177]; GO:0008238; GO:0070011; GO:0008233; GO:0016787; GO:0003824; GO:0003674 [GO:0004197]; GO:0004175; GO:0008234; GO:0070011; GO:0008233; GO:0016787; GO:0003824; GO:0003674 [GO:0005515]; GO:0005488; GO:0003674 [GO:0005615]; GO:0044421; GO:0005575; GO:0005576 [GO:0005634]; GO:0043231; GO:0043227; GO:0043229; GO:0043226; GO:0044424; GO:0005575; GO:0005622; GO:0044464; GO:0005623 [GO:000573…	334	37.523	6.82959
P10605	Cathepsin B OS=Mus musculus GN=Ctsb PE=1 SV=2 - [CATB_MOUSE]	972.261	6.83557e+08	23.6	1	6	6	28	catalytic activity; protein binding	extracellular; cytoplasm; mitochondrion; vacuole; membrane; cell surface	metabolic process; regulation of biological process; response to stimulus	Pf00112; Pf08127	13030	[GO:0004175]; GO:0070011; GO:0008233; GO:0016787; GO:0003824; GO:0003674 [GO:0004197]; GO:0004175; GO:0008234; GO:0070011; GO:0008233; GO:0016787; GO:0003824; GO:0003674 [GO:0005518]; GO:0032403; GO:0005515; GO:0044877; GO:0005488; GO:0003674 [GO:0005576]; GO:0005575 [GO:0005615]; GO:0044421; GO:0005575; GO:0005576 [GO:0005730]; GO:0031981; GO:0043232; GO:0044428; GO:0070013; GO:0043228; GO:00432…	339	37.2557	5.90967
O70370	Cathepsin S OS=Mus musculus GN=Ctss PE=2 SV=2 - [CATS_MOUSE]	599.96	1.05243e+09	19.41	2	5	5	15	protein binding; catalytic activity	vacuole; cell surface; membrane; organelle lumen	metabolic process; response to stimulus; cell organization and biogenesis; regulation of biological process	Pf00112; Pf08246	13040	[GO:0001968]; GO:0005515; GO:0005488; GO:0003674 [GO:0004197]; GO:0004175; GO:0008234; GO:0070011; GO:0008233; GO:0016787; GO:0003824; GO:0003674 [GO:0005518]; GO:0032403; GO:0005515; GO:0044877; GO:0005488; GO:0003674 [GO:0005615]; GO:0044421; GO:0005575; GO:0005576 [GO:0005764]; GO:0000323; GO:0005773; GO:0043231; GO:0044444; GO:0043227; GO:0043229; GO:0005737; GO:0044424; GO:0043226; GO:000562…	340	38.4495	6.96143
Q9WUU7	Cathepsin Z OS=Mus musculus GN=Ctsz PE=2 SV=1 - [CATZ_MOUSE]	456.082	1.30685e+09	18.95	2	6	6	14	catalytic activity	vacuole; endoplasmic reticulum	metabolic process	Pf00112	64138	[GO:0004197]; GO:0004175; GO:0008234; GO:0070011; GO:0008233; GO:0016787; GO:0003824; GO:0003674 [GO:0005615]; GO:0044421; GO:0005575; GO:0005576 [GO:0005764]; GO:0000323; GO:0005773; GO:0043231; GO:0044444; GO:0043227; GO:0043229; GO:0005737; GO:0044424; GO:0043226; GO:0005622; GO:0044464; GO:0005575; GO:0005623 [GO:0005783]; GO:0012505; GO:0043231; GO:0044444; GO:0044464; GO:0043227; GO:0043229…	306	33.9742	6.59521
Q3TCW6	Macrophage metalloelastase OS=Mus musculus GN=Mmp12 PE=2 SV=1 - [Q3TCW6_MOUSE]	560.035	3.93954e+08	38.71	4	14	14	33	catalytic activity; metal ion binding	extracellular	metabolic process; cellular component movement; response to stimulus; regulation of biological process	Pf00045; Pf00413; Pf01471; Pf13688	17381	[GO:0004222]; GO:0004175; GO:0008237; GO:0070011; GO:0008233; GO:0016787; GO:0003824; GO:0003674 [GO:0005509]; GO:0046872; GO:0043169; GO:0043167; GO:0005488; GO:0003674 [GO:0005576]; GO:0005575 [GO:0005578]; GO:0031012; GO:0044421; GO:0005575; GO:0005576 [GO:0006508]; GO:0019538; GO:0043170; GO:0044238; GO:0071704; GO:0008152; GO:0008150 [GO:0008152]; GO:0008150 [GO:0008233]; GO:0016787; GO:0003…	403	46.7877	9.02686
P60710	Actin, cytoplasmic 1 OS=Mus musculus GN=Actb PE=1 SV=1 - [ACTB_MOUSE]	417.894	2.23347e+08	40.27	13	5	11	25	nucleotide binding; DNA binding; protein binding	cytoplasm; cytosol; cytoskeleton; membrane	cell organization and biogenesis; response to stimulus	Pf00022	11461	[GO:0000166]; GO:0036094; GO:1901265; GO:0005488; GO:0097159; GO:1901363; GO:0003674 [GO:0000790]; GO:0000785; GO:0005634; GO:0044454; GO:0032991; GO:0044427; GO:0043231; GO:0000228; GO:0044428; GO:0005575; GO:0005694; GO:0044446; GO:0043227; GO:0043229; GO:0031981; GO:0043232; GO:0044422; GO:0044424; GO:0043226; GO:0070013; GO:0043228; GO:0005622; GO:0044464; GO:0043233; GO:0005623; GO:0031974 […	375	41.7097	5.47803
Q3TMX0	MCG4375, isoform CRA_b OS=Mus musculus GN=Sdcbp PE=2 SV=1 - [Q3TMX0_MOUSE]	136.664	1.86362e+08	29.19	6	5	5	13	protein binding	cytoplasm; membrane	regulation of biological process; response to stimulus; cell communication; cell organization and biogenesis	Pf00595; Pf13180	53378	[GO:0001948]; GO:0005515; GO:0097367; GO:0005488; GO:0003674 [GO:0005109]; GO:0001664; GO:0005102; GO:0005515; GO:0005488; GO:0003674 [GO:0005137]; GO:0005126; GO:0070851; GO:0005102; GO:0005515; GO:0005488; GO:0003674 [GO:0005515]; GO:0005488; GO:0003674 [GO:0005615]; GO:0044421; GO:0005575; GO:0005576 [GO:0005737]; GO:0044424; GO:0005622; GO:0044464; GO:0005575; GO:0005623 [GO:0005886]; GO:0016…	298	32.2306	7.15186
P01897	H-2 class I histocompatibility antigen, L-D alpha chain OS=Mus musculus GN=H2-L PE=1 SV=2 - [HA1L_MOUSE]	640.263	1.61008e+08	19.34	7	5	8	18	protein binding; RNA binding	endoplasmic reticulum; Golgi; membrane; cell surface	regulation of biological process; defense response; response to stimulus	Pf00129; Pf06623; Pf07654; Pf08205	14964	[GO:0001916]; GO:0001912; GO:0001913; GO:0001914; GO:0002711; GO:0001909; GO:0001910; GO:0002705; GO:0031343; GO:0002456; GO:0044699; GO:0002709; GO:0002708; GO:0002824; GO:0001906; GO:0002443; GO:0002703; GO:0031341; GO:0002699; GO:0048518; GO:0002449; GO:0002460; GO:0008150; GO:0002706; GO:0002822; GO:0002821; GO:0002252; GO:0002697; GO:0050789; GO:0002684; GO:0002250; GO:0002819; GO:0050778; G…	362	40.6851	6.25244
Q920A5	Retinoid-inducible serine carboxypeptidase OS=Mus musculus GN=Scpep1 PE=2 SV=2 - [RISC_MOUSE]	497.598	1.60097e+08	14.6	1	6	6	23	catalytic activity	extracellular; cytosol	metabolic process; regulation of biological process	Pf00450	74617	[GO:0004180]; GO:0008238; GO:0070011; GO:0008233; GO:0016787; GO:0003824; GO:0003674 [GO:0004185]; GO:0004180; GO:0070008; GO:0008238; GO:0008236; GO:0070011; GO:0017171; GO:0008233; GO:0016787; GO:0003824; GO:0003674 [GO:0005576]; GO:0005575 [GO:0005829]; GO:0044444; GO:0005737; GO:0044424; GO:0005622; GO:0044464; GO:0005575; GO:0005623 [GO:0006508]; GO:0019538; GO:0043170; GO:0044238; GO:007170…	452	50.9318	5.65576
E9PZ00	Sulfated glycoprotein 1 OS=Mus musculus GN=Psap PE=4 SV=1 - [E9PZ00_MOUSE]	350.248	1.5352e+08	18.33	5	9	9	18	protein binding; enzyme regulator activity	extracellular; mitochondrion; vacuole	metabolic process; regulation of biological process; response to stimulus; cell differentiation	Pf02199; Pf03489; Pf05184	19156	[GO:0001664]; GO:0005102; GO:0005515; GO:0005488; GO:0003674 [GO:0005576]; GO:0005575 [GO:0005615]; GO:0044421; GO:0005575; GO:0005576 [GO:0005739]; GO:0043231; GO:0044444; GO:0043227; GO:0043229; GO:0005737; GO:0044424; GO:0043226; GO:0005622; GO:0044464; GO:0005575; GO:0005623 [GO:0005764]; GO:0000323; GO:0005773; GO:0043231; GO:0044444; GO:0043227; GO:0043229; GO:0005737; GO:0044424; GO:004322…	551	60.6319	5.23682
A0A0G2JFG1	Interleukin-6 OS=Mus musculus GN=Il6 PE=1 SV=1 - [A0A0G2JFG1_MOUSE]	209.268	1.45753e+08	22.68	4	4	4	12	protein binding	extracellular	cell death; response to stimulus; regulation of biological process; defense response; cell organization and biogenesis; cellular homeostasis; cell proliferation	Pf00489		[GO:0001781]; GO:0001780; GO:0006925; GO:0033028; GO:0071887; GO:0001776; GO:0002262; GO:0097285; GO:0002376; GO:0048872; GO:0006915; GO:0008150; GO:0042592; GO:0012501; GO:0065008; GO:0008219; GO:0065007; GO:0016265; GO:0044763; GO:0044699; GO:0009987 [GO:0002262]; GO:0002376; GO:0048872; GO:0008150; GO:0042592; GO:0065008; GO:0065007 [GO:0002384]; GO:0002251; GO:0006955; GO:0002376; GO:0050896;…	194	22.4385	6.91748
P18242	Cathepsin D OS=Mus musculus GN=Ctsd PE=1 SV=1 - [CATD_MOUSE]	524.36	1.39355e+08	22.68	3	8	8	19	catalytic activity	extracellular; mitochondrion; vacuole; membrane	cell organization and biogenesis; metabolic process	Pf00026; Pf07966; Pf14541; Pf14543	13033	[GO:0000045]; GO:0007033; GO:0016236; GO:0070925; GO:0006996; GO:0006914; GO:0009267; GO:0044712; GO:0022607; GO:0016043; GO:0044248; GO:0031669; GO:0033554; GO:0042594; GO:0009056; GO:0044710; GO:0044085; GO:0009987; GO:0071840; GO:0044237; GO:0031667; GO:0031668; GO:0006950; GO:0051716; GO:0008152; GO:0044699; GO:0008150; GO:0009991; GO:0007154; GO:0071496; GO:0050896; GO:0009605; GO:0044763 [G…	410	44.925	7.15186
P08905	Lysozyme C-2 OS=Mus musculus GN=Lyz2 PE=1 SV=2 - [LYZ2_MOUSE]	192.077	1.32599e+08	20.95	2	3	3	5	catalytic activity; protein binding	extracellular; cytoplasm; organelle lumen	metabolic process; defense response; response to stimulus	Pf00062; Pf01464	17105	[GO:0000137]; GO:0031985; GO:0005795; GO:0098791; GO:0005794; GO:0031984; GO:0044431; GO:0012505; GO:0043231; GO:0044444; GO:0043227; GO:0044446; GO:0044464; GO:0043229; GO:0005737; GO:0044424; GO:0043226; GO:0044422; GO:0005575; GO:0005623; GO:0005622 [GO:0003796]; GO:0004553; GO:0016798; GO:0016787; GO:0003824; GO:0003674 [GO:0003824]; GO:0003674 [GO:0005576]; GO:0005575 [GO:0005615]; GO:004442…	148	16.6782	8.80713
O88947	Coagulation factor X OS=Mus musculus GN=F10 PE=1 SV=1 - [FA10_MOUSE]	331.889	9.92251e+07	11.43	2	5	5	13	catalytic activity; metal ion binding; protein binding	extracellular; membrane	metabolic process; coagulation; regulation of biological process	Pf00008; Pf00089; Pf00594; Pf13365; Pf14670	14058	[GO:0003824]; GO:0003674 [GO:0004252]; GO:0004175; GO:0008236; GO:0070011; GO:0017171; GO:0008233; GO:0016787; GO:0003824; GO:0003674 [GO:0005509]; GO:0046872; GO:0043169; GO:0043167; GO:0005488; GO:0003674 [GO:0005515]; GO:0005488; GO:0003674 [GO:0005543]; GO:0008289; GO:0043168; GO:0005488; GO:0043167; GO:0003674 [GO:0005576]; GO:0005575 [GO:0006508]; GO:0019538; GO:0043170; GO:0044238; GO:0071…	481	53.9832	5.65576
Q792Z1	MCG140784 OS=Mus musculus GN=Try10 PE=2 SV=1 - [Q792Z1_MOUSE]	31.85	9.91293e+07	8.13	1	2	2	2	catalytic activity		metabolic process	Pf00089	436522	[GO:0003674] [GO:0003824]; GO:0003674 [GO:0004252]; GO:0004175; GO:0008236; GO:0070011; GO:0017171; GO:0008233; GO:0016787; GO:0003824; GO:0003674 [GO:0005615]; GO:0044421; GO:0005575; GO:0005576 [GO:0006508]; GO:0019538; GO:0043170; GO:0044238; GO:0071704; GO:0008152; GO:0008150 [GO:0007586]; GO:0044707; GO:0032501; GO:0044699; GO:0008150 [GO:0008150] [GO:0008233]; GO:0016787; GO:0003824; GO:000…	246	26.2039	5.8335
Q9CQ01	Ribonuclease T2 OS=Mus musculus GN=Rnaset2 PE=2 SV=1 - [RNT2_MOUSE]	92.5228	9.6741e+07	8.49	2	3	3	5	RNA binding; catalytic activity	extracellular; vacuole; endoplasmic reticulum; organelle lumen	metabolic process	Pf00445	100037283	[GO:0003723]; GO:0003676; GO:0097159; GO:1901363; GO:0005488; GO:0003674 [GO:0004518]; GO:0016788; GO:0016787; GO:0003824; GO:0003674 [GO:0004519]; GO:0004518; GO:0016788; GO:0016787; GO:0003824; GO:0003674 [GO:0004540]; GO:0004518; GO:0016788; GO:0016787; GO:0003824; GO:0003674 [GO:0005576]; GO:0005575 [GO:0005615]; GO:0044421; GO:0005575; GO:0005576 [GO:0005764]; GO:0000323; GO:0005773; GO:0043…	259	29.5895	6.3667
P06339	H-2 class I histocompatibility antigen, D-37 alpha chain OS=Mus musculus GN=H2-T23 PE=1 SV=1 - [HA15_MOUSE]	212.735	9.67258e+07	10.08	2	1	3	6	protein binding	membrane; cell surface	regulation of biological process; response to stimulus; defense response	Pf00129; Pf07654	15040	[GO:0001916]; GO:0001912; GO:0001913; GO:0001914; GO:0002711; GO:0001909; GO:0001910; GO:0002705; GO:0031343; GO:0002456; GO:0044699; GO:0002709; GO:0002708; GO:0002824; GO:0001906; GO:0002443; GO:0002703; GO:0031341; GO:0002699; GO:0048518; GO:0002449; GO:0002460; GO:0008150; GO:0002706; GO:0002822; GO:0002821; GO:0002252; GO:0002697; GO:0050789; GO:0002684; GO:0002250; GO:0002819; GO:0050778; G…	357	40.8494	6.354
Q8BFR4	N-acetylglucosamine-6-sulfatase OS=Mus musculus GN=Gns PE=2 SV=1 - [GNS_MOUSE]	263.172	9.09454e+07	13.05	1	5	5	10	catalytic activity; metal ion binding	vacuole	metabolic process	Pf00884; Pf01663	75612	[GO:0003824]; GO:0003674 [GO:0005539]; GO:0097367; GO:0005488; GO:0003674 [GO:0005764]; GO:0000323; GO:0005773; GO:0043231; GO:0044444; GO:0043227; GO:0043229; GO:0005737; GO:0044424; GO:0043226; GO:0005622; GO:0044464; GO:0005575; GO:0005623 [GO:0008152]; GO:0008150 [GO:0008449]; GO:0008484; GO:0016788; GO:0016787; GO:0003824; GO:0003674 [GO:0008484]; GO:0016788; GO:0016787; GO:0003824; GO:00036…	544	61.1357	8.23584
Q05117	Tartrate-resistant acid phosphatase type 5 OS=Mus musculus GN=Acp5 PE=2 SV=2 - [PPA5_MOUSE]	254.841	9.07936e+07	20.8	1	4	4	9	catalytic activity; metal ion binding	vacuole	metabolic process; response to stimulus; regulation of biological process; defense response	Pf00149	11433	[GO:0003993]; GO:0016791; GO:0042578; GO:0016788; GO:0016787; GO:0003824; GO:0003674 [GO:0005764]; GO:0000323; GO:0005773; GO:0043231; GO:0044444; GO:0043227; GO:0043229; GO:0005737; GO:0044424; GO:0043226; GO:0005622; GO:0044464; GO:0005575; GO:0005623 [GO:0008198]; GO:0005506; GO:0046914; GO:0046872; GO:0043169; GO:0043167; GO:0005488; GO:0003674 [GO:0008199]; GO:0005506; GO:0046914; GO:0046872…	327	36.7837	8.89502
Q07797	Galectin-3-binding protein OS=Mus musculus GN=Lgals3bp PE=1 SV=1 - [LG3BP_MOUSE]	282.124	8.78851e+07	18.37	1	7	7	16	receptor activity; protein binding	extracellular; membrane	transport	Pf00530; Pf07707	19039	[GO:0005044]; GO:0038024; GO:0004872; GO:0060089; GO:0003674 [GO:0005515]; GO:0005488; GO:0003674 [GO:0005576]; GO:0005575 [GO:0005578]; GO:0031012; GO:0044421; GO:0005575; GO:0005576 [GO:0005615]; GO:0044421; GO:0005575; GO:0005576 [GO:0006898]; GO:0006897; GO:0016192; GO:0006810; GO:0051234; GO:0051179; GO:0008150 [GO:0007155]; GO:0022610; GO:0008150 [GO:0016020]; GO:0005575 [GO:0031012]; GO:00…	577	64.4496	5.13525
P07724	Serum albumin OS=Mus musculus GN=Alb PE=1 SV=3 - [ALBU_MOUSE]	137.515	7.91499e+07	3.78	1	1	2	3	DNA binding; metal ion binding; protein binding	extracellular; nucleus; cytoplasm; endoplasmic reticulum; Golgi	transport; response to stimulus; cell communication; regulation of biological process	Pf00273	11657	[GO:0003677]; GO:0003676; GO:0097159; GO:1901363; GO:0005488; GO:0003674 [GO:0005504]; GO:0008289; GO:0033293; GO:0005488; GO:0031406; GO:0003674; GO:0043168; GO:0043177; GO:0043167; GO:0036094 [GO:0005576]; GO:0005575 [GO:0005604]; GO:0005578; GO:0044420; GO:0044421; GO:0031012; GO:0005575; GO:0005576 [GO:0005615]; GO:0044421; GO:0005575; GO:0005576 [GO:0005634]; GO:0043231; GO:0043227; GO:00432…	608	68.6477	6.07471
E9Q5F6	Polyubiquitin-C (Fragment) OS=Mus musculus GN=Ubc PE=4 SV=1 - [E9Q5F6_MOUSE]	148.77	7.7564e+07	32.84	13	2	2	4	protein binding		cellular homeostasis	Pf00240; Pf11976; Pf13019; Pf13881; Pf14560		[GO:0005515]; GO:0005488; GO:0003674 [GO:0010992]; GO:0019725; GO:0042592; GO:0044763; GO:0065008; GO:0009987; GO:0044699; GO:0065007; GO:0008150	201	22.5782	7.40088
A0A0R4J0G6	Glutaminyl-peptide cyclotransferase OS=Mus musculus GN=Qpct PE=1 SV=1 - [A0A0R4J0G6_MOUSE]	186.97	6.85022e+07	29.56	2	7	7	9				Protein not found	Protein not found	Protein not found	362	41.05	6.80029
I7HIQ2	C-X-C motif chemokine 16 (Fragment) OS=Mus musculus GN=Cxcl16 PE=4 SV=1 - [I7HIQ2_MOUSE]	31.97	6.78341e+07	7.73	2	2	2	3	receptor activity; protein binding	membrane	transport; response to stimulus; cellular component movement; regulation of biological process		66102	[GO:0005041]; GO:0030228; GO:0038024; GO:0004872; GO:0060089; GO:0003674 [GO:0005044]; GO:0038024; GO:0004872; GO:0060089; GO:0003674 [GO:0005125]; GO:0005102; GO:0005515; GO:0005488; GO:0003674 [GO:0005615]; GO:0044421; GO:0005575; GO:0005576 [GO:0006898]; GO:0006897; GO:0016192; GO:0006810; GO:0051234; GO:0051179; GO:0008150 [GO:0006935]; GO:0042221; GO:0042330; GO:0050896; GO:0009605; GO:00400…	233	25.3995	6.97607
S4R257	Glyceraldehyde-3-phosphate dehydrogenase (Fragment) OS=Mus musculus GN=Gapdh PE=1 SV=1 - [S4R257_MOUSE]	365.375	6.67355e+07	28.93	9	5	5	11	catalytic activity; nucleotide binding		metabolic process	Pf00044; Pf02800		[GO:0004365]; GO:0043891; GO:0016620; GO:0016903; GO:0016491; GO:0003824; GO:0003674 [GO:0006006]; GO:0019318; GO:0005996; GO:0044281; GO:0044723; GO:0044710; GO:0005975; GO:0008152; GO:0044699; GO:0044238; GO:0071704; GO:0008150 [GO:0006096]; GO:0006090; GO:0006757; GO:0044724; GO:0046496; GO:0032787; GO:0006091; GO:0006165; GO:0046031; GO:0046034; GO:0016052; GO:0044712; GO:0044723; GO:0019362;…	280	29.9203	8.35303
A2AAV6	Meteorin, glial cell differentiation regulator-like (Fragment) OS=Mus musculus GN=Metrnl PE=4 SV=1 - [A2AAV6_MOUSE]	148.24	6.65721e+07	17.97	2	3	3	6	protein binding	extracellular	response to stimulus; cell differentiation; regulation of biological process		210029	[GO:0003674] [GO:0005179]; GO:0005102; GO:0005515; GO:0005488; GO:0003674 [GO:0005576]; GO:0005575 [GO:0005615]; GO:0044421; GO:0005575; GO:0005576 [GO:0009409]; GO:0006950; GO:0009266; GO:0050896; GO:0009628; GO:0008150 [GO:0014850]; GO:0014823; GO:0050896; GO:0008150 [GO:0045444]; GO:0030154; GO:0048869; GO:0044763; GO:0044767; GO:0009987; GO:0044699; GO:0032502; GO:0008150 [GO:0050728]; GO:000…	217	24.1464	5.97314
Q9WV32	Actin-related protein 2/3 complex subunit 1B OS=Mus musculus GN=Arpc1b PE=1 SV=4 - [ARC1B_MOUSE]	272.451	6.64672e+07	15.32	5	6	6	12	protein binding; structural molecule activity	cytoplasm; cytoskeleton	cell organization and biogenesis; regulation of biological process	Pf00400	11867	[GO:0003779]; GO:0008092; GO:0005515; GO:0005488; GO:0003674 [GO:0005200]; GO:0005198; GO:0003674 [GO:0005515]; GO:0005488; GO:0003674 [GO:0005737]; GO:0044424; GO:0005622; GO:0044464; GO:0005575; GO:0005623 [GO:0005856]; GO:0043232; GO:0043228; GO:0043229; GO:0043226; GO:0044424; GO:0005575; GO:0005622; GO:0044464; GO:0005623 [GO:0005885]; GO:0015629; GO:0043234; GO:0044430; GO:0005856; GO:00329…	372	41.0375	8.35303
Q9WV54	Acid ceramidase OS=Mus musculus GN=Asah1 PE=1 SV=1 - [ASAH1_MOUSE]	667.68	6.55124e+07	23.1	1	8	8	20	catalytic activity	vacuole	metabolic process; response to stimulus	Pf02275; Pf15508	11886	[GO:0005615]; GO:0044421; GO:0005575; GO:0005576 [GO:0005764]; GO:0000323; GO:0005773; GO:0043231; GO:0044444; GO:0043227; GO:0043229; GO:0005737; GO:0044424; GO:0043226; GO:0005622; GO:0044464; GO:0005575; GO:0005623 [GO:0006629]; GO:0044238; GO:0044710; GO:0071704; GO:0008152; GO:0044699; GO:0008150 [GO:0010033]; GO:0042221; GO:0050896; GO:0008150 [GO:0016787]; GO:0003824; GO:0003674 [GO:001704…	394	44.6408	8.45557
A0A0R4J210	Tumor necrosis factor OS=Mus musculus GN=Tnf PE=4 SV=1 - [A0A0R4J210_MOUSE]	175.658	6.45136e+07	24.2	2	4	4	6				Protein not found	Protein not found	Protein not found	219	24.2303	4.88135
P68033	Actin, alpha cardiac muscle 1 OS=Mus musculus GN=Actc1 PE=1 SV=1 - [ACTC_MOUSE]	275.74	6.08982e+07	19.89	10	1	7	18	nucleotide binding; protein binding; catalytic activity	cytoplasm; cytoskeleton; membrane	metabolic process; cellular component movement; cell organization and biogenesis; response to stimulus; regulation of biological process	Pf00022	11464	[GO:0000166]; GO:0036094; GO:1901265; GO:0005488; GO:0097159; GO:1901363; GO:0003674 [GO:0005515]; GO:0005488; GO:0003674 [GO:0005524]; GO:0032550; GO:0032559; GO:0035639; GO:0001883; GO:0032549; GO:0030554; GO:0032555; GO:0043168; GO:1901265; GO:0001882; GO:0017076; GO:0032553; GO:0043167; GO:0097159; GO:1901363; GO:0036094; GO:0097367; GO:0000166; GO:0005488; GO:0003674 [GO:0005615]; GO:0044421…	377	41.9919	5.38916
A2APX3	Cystatin C (Fragment) OS=Mus musculus GN=Cst3 PE=4 SV=1 - [A2APX3_MOUSE]	180.332	6.0759e+07	27.45	2	2	2	6	protein binding; enzyme regulator activity	extracellular; cytoplasm; vacuole; endosome; endoplasmic reticulum; membrane	response to stimulus; cell death; defense response; regulation of biological process; cell organization and biogenesis	Pf00031	13010	[GO:0001540]; GO:0042277; GO:0033218; GO:0005488; GO:0003674 [GO:0001654]; GO:0007423; GO:0044767; GO:0048513; GO:0032502; GO:0044699; GO:0048731; GO:0048856; GO:0008150; GO:0007275; GO:0044707; GO:0032501 [GO:0001666]; GO:0006950; GO:0036293; GO:0050896; GO:0070482; GO:0008150; GO:0009628 [GO:0001775]; GO:0044763; GO:0009987; GO:0044699; GO:0008150 [GO:0002020]; GO:0019899; GO:0005515; GO:000548…	102	11.1337	8.17725
O88569	Heterogeneous nuclear ribonucleoproteins A2/B1 OS=Mus musculus GN=Hnrnpa2b1 PE=1 SV=2 - [ROA2_MOUSE]	436.8	5.99284e+07	24.65	2	7	7	12	nucleotide binding; RNA binding; DNA binding	chromosome; nucleus; spliceosomal complex; cytoplasm; membrane	regulation of biological process; metabolic process; transport	Pf00076; Pf13893; Pf14259	53379	[GO:0000122]; GO:0006357; GO:0006366; GO:0045892; GO:0006355; GO:0006351; GO:0010629; GO:1903507; GO:2000113; GO:0010468; GO:1903506; GO:2000112; GO:0010467; GO:0034645; GO:0097659; GO:0010605; GO:1902679; GO:0010558; GO:0031327; GO:0060255; GO:2001141; GO:0010556; GO:0031326; GO:0043170; GO:0009059; GO:0044249; GO:0044260; GO:0032774; GO:0009892; GO:0051253; GO:0009890; GO:0031324; GO:0019222; G…	353	37.3797	8.95361
E9Q070	Uncharacterized protein OS=Mus musculus GN=Gm8730 PE=3 SV=1 - [E9Q070_MOUSE]	417.62	5.89702e+07	29.65	4	7	7	13	structural molecule activity	ribosome	metabolic process	Pf00428; Pf00466		[GO:0003735]; GO:0005198; GO:0003674 [GO:0005622]; GO:0044464; GO:0005575; GO:0005623 [GO:0005840]; GO:0030529; GO:0043232; GO:0044444; GO:0032991; GO:0044424; GO:0043228; GO:0043229; GO:0005737; GO:0005575; GO:0005622; GO:0044464; GO:0043226; GO:0005623 [GO:0006414]; GO:0006412; GO:0034645; GO:0010467; GO:0043043; GO:0044267; GO:0009059; GO:0044249; GO:0044260; GO:0043170; GO:0006518; GO:0043604…	317	34.1948	6.25244
P47754	F-actin-capping protein subunit alpha-2 OS=Mus musculus GN=Capza2 PE=1 SV=3 - [CAZA2_MOUSE]	184.368	4.83834e+07	36.71	6	7	7	11	protein binding	cytoplasm; membrane; cytoskeleton	cell organization and biogenesis; regulation of biological process	Pf01267	12343	[GO:0003779]; GO:0008092; GO:0005515; GO:0005488; GO:0003674 [GO:0005515]; GO:0005488; GO:0003674 [GO:0005737]; GO:0044424; GO:0005622; GO:0044464; GO:0005575; GO:0005623 [GO:0005903]; GO:0042995; GO:0044464; GO:0005575; GO:0005623 [GO:0008150] [GO:0008290]; GO:0015629; GO:0043234; GO:0044430; GO:0005856; GO:0032991; GO:0044446; GO:0043232; GO:0005575; GO:0043229; GO:0044422; GO:0044424; GO:00432…	286	32.9466	5.84619
P01887	Beta-2-microglobulin OS=Mus musculus GN=B2m PE=1 SV=2 - [B2MG_MOUSE]	241.584	4.79844e+07	15.97	1	2	2	6	protein binding	extracellular; cytoplasm; Golgi; membrane	regulation of biological process; response to stimulus; defense response; cell differentiation; metabolic process	Pf07654	12010	[GO:0001916]; GO:0001912; GO:0001913; GO:0001914; GO:0002711; GO:0001909; GO:0001910; GO:0002705; GO:0031343; GO:0002456; GO:0044699; GO:0002709; GO:0002708; GO:0002824; GO:0001906; GO:0002443; GO:0002703; GO:0031341; GO:0002699; GO:0048518; GO:0002449; GO:0002460; GO:0008150; GO:0002706; GO:0002822; GO:0002821; GO:0002252; GO:0002697; GO:0050789; GO:0002684; GO:0002250; GO:0002819; GO:0050778; G…	119	13.7699	8.44092
P14152	Malate dehydrogenase, cytoplasmic OS=Mus musculus GN=Mdh1 PE=1 SV=3 - [MDHC_MOUSE]	299.602	4.47937e+07	20.06	1	6	6	12	catalytic activity; nucleotide binding	cytoplasm; mitochondrion; cytosol	regulation of biological process; metabolic process	Pf00056; Pf02866	17449	[GO:0002230]; GO:0050691; GO:0050688; GO:0002697; GO:0002831; GO:0031347; GO:0032101; GO:0043900; GO:0051607; GO:0002252; GO:0002682; GO:0009607; GO:0048583; GO:0006952; GO:0080134; GO:0009605; GO:0050789; GO:0051704; GO:0009615; GO:0098542; GO:0002376; GO:0050896; GO:0006950; GO:0008150; GO:0065007; GO:0051707; GO:0043207 [GO:0003824]; GO:0003674 [GO:0005615]; GO:0044421; GO:0005575; GO:0005576 …	334	36.4881	6.58057
Q8K183	Pyridoxal kinase OS=Mus musculus GN=Pdxk PE=1 SV=1 - [PDXK_MOUSE]	269.757	4.23289e+07	23.4	2	6	6	13	nucleotide binding; metal ion binding; catalytic activity; protein binding	nucleus; cytoplasm; cytosol	cell proliferation; metabolic process; regulation of biological process	Pf00294; Pf08543	216134	[GO:0000166]; GO:0036094; GO:1901265; GO:0005488; GO:0097159; GO:1901363; GO:0003674 [GO:0000287]; GO:0046872; GO:0043169; GO:0043167; GO:0005488; GO:0003674 [GO:0005524]; GO:0032550; GO:0032559; GO:0035639; GO:0001883; GO:0032549; GO:0030554; GO:0032555; GO:0043168; GO:1901265; GO:0001882; GO:0017076; GO:0032553; GO:0043167; GO:0097159; GO:1901363; GO:0036094; GO:0097367; GO:0000166; GO:0005488;…	312	34.9927	6.29053
P07356	Annexin A2 OS=Mus musculus GN=Anxa2 PE=1 SV=2 - [ANXA2_MOUSE]	357.151	4.04588e+07	30.38	4	1	9	14	protein binding; enzyme regulator activity; metal ion binding; RNA binding	extracellular; nucleus; cytoplasm; membrane; endosome; cytosol; cell surface	cell organization and biogenesis; regulation of biological process; transport; response to stimulus	Pf00191	12306	[GO:0001525]; GO:0044767; GO:0048514; GO:0048646; GO:0032502; GO:0044699; GO:0001568; GO:0009653; GO:0008150; GO:0001944; GO:0048856; GO:0048731; GO:0072358; GO:0007275; GO:0072359; GO:0044707; GO:0032501 [GO:0001725]; GO:0032432; GO:0042641; GO:0015629; GO:0044430; GO:0005856; GO:0044446; GO:0043232; GO:0043229; GO:0044422; GO:0044424; GO:0043228; GO:0043226; GO:0005575; GO:0005622; GO:0044464; …	339	38.6518	7.69385
P16675	Lysosomal protective protein OS=Mus musculus GN=Ctsa PE=1 SV=1 - [PPGB_MOUSE]	65.939	3.81952e+07	7.59	4	3	3	6	protein binding; catalytic activity	nucleus; mitochondrion; vacuole; membrane	metabolic process; regulation of biological process	Pf00450	19025	[GO:0001948]; GO:0005515; GO:0097367; GO:0005488; GO:0003674 [GO:0004180]; GO:0008238; GO:0070011; GO:0008233; GO:0016787; GO:0003824; GO:0003674 [GO:0004185]; GO:0004180; GO:0070008; GO:0008238; GO:0008236; GO:0070011; GO:0017171; GO:0008233; GO:0016787; GO:0003824; GO:0003674 [GO:0005515]; GO:0005488; GO:0003674 [GO:0005634]; GO:0043231; GO:0043227; GO:0043229; GO:0043226; GO:0044424; GO:000557…	474	53.8095	5.85889
P16110	Galectin-3 OS=Mus musculus GN=Lgals3 PE=1 SV=3 - [LEG3_MOUSE]	117.285	3.59252e+07	14.02	2	4	4	9	protein binding; RNA binding; receptor activity; signal transducer activity	extracellular; nucleus; spliceosomal complex; cytoplasm; membrane; cell surface	cellular component movement; response to stimulus; metabolic process; regulation of biological process; cell differentiation; cell organization and biogenesis; defense response	Pf00337	16854	[GO:0001501]; GO:0048731; GO:0007275; GO:0048856; GO:0044707; GO:0044767; GO:0032502; GO:0032501; GO:0044699; GO:0008150 [GO:0001772]; GO:0044459; GO:0005886; GO:0044425; GO:0044464; GO:0016020; GO:0071944; GO:0005575; GO:0005623 [GO:0002376]; GO:0008150 [GO:0002548]; GO:0030595; GO:0097529; GO:0050900; GO:0060326; GO:0002376; GO:0016477; GO:0006935; GO:0070887; GO:0008150; GO:0048870; GO:0042221…	264	27.4975	8.38232
Q61176	Arginase-1 OS=Mus musculus GN=Arg1 PE=1 SV=1 - [ARGI1_MOUSE]	279.408	3.4782e+07	33.75	2	8	8	14	catalytic activity; metal ion binding	nucleus; cytoplasm; membrane	metabolic process; regulation of biological process; response to stimulus; cell organization and biogenesis	Pf00491	11846	[GO:0000050]; GO:0019627; GO:0043604; GO:0044711; GO:1901566; GO:0043603; GO:0044281; GO:0044763; GO:0071941; GO:1901564; GO:0044271; GO:0009058; GO:0044710; GO:1901576; GO:0034641; GO:0009987; GO:0044699; GO:0006807; GO:0071704; GO:0044249; GO:0008152; GO:0044237; GO:0008150 [GO:0001889]; GO:0048732; GO:0061008; GO:0044767; GO:0048513; GO:0048731; GO:0032502; GO:0044699; GO:0048856; GO:0007275; …	323	34.7862	7.00537
Q8QZR4	Out at first protein homolog OS=Mus musculus GN=Oaf PE=2 SV=1 - [OAF_MOUSE]	355.625	3.45516e+07	22.34	1	4	4	9				Pf14941	102644	[GO:0003674] [GO:0008150] [GO:0070062]; GO:0031988; GO:0065010; GO:1903561; GO:0031982; GO:0043227; GO:0043230; GO:0005576; GO:0043226; GO:0044421; GO:0005575	282	31.5041	7.37158
Q8CCH2	NHL repeat-containing protein 3 OS=Mus musculus GN=Nhlrc3 PE=2 SV=1 - [NHLC3_MOUSE]	268.51	3.21645e+07	12.68	2	4	4	8	protein binding			Pf01436	212114	[GO:0003674] [GO:0005515]; GO:0005488; GO:0003674 [GO:0008150] [GO:0070062]; GO:0031988; GO:0065010; GO:1903561; GO:0031982; GO:0043227; GO:0043230; GO:0005576; GO:0043226; GO:0044421; GO:0005575	347	38.1713	6.22705
E9PUU2	Clusterin (Fragment) OS=Mus musculus GN=Clu PE=4 SV=1 - [E9PUU2_MOUSE]	127.47	2.96157e+07	27.11	6	5	5	9	protein binding	mitochondrion	cell death; response to stimulus; regulation of biological process; metabolic process	Pf01093		[GO:0005515]; GO:0005488; GO:0003674 [GO:0005615]; GO:0044421; GO:0005575; GO:0005576 [GO:0005739]; GO:0043231; GO:0044444; GO:0043227; GO:0043229; GO:0005737; GO:0044424; GO:0043226; GO:0005622; GO:0044464; GO:0005575; GO:0005623 [GO:0008219]; GO:0016265; GO:0044763; GO:0044699; GO:0009987; GO:0008150 [GO:0009615]; GO:0051707; GO:0043207; GO:0051704; GO:0009605; GO:0009607; GO:0008150; GO:005089…	225	26.0241	6.30322
Q9JII6	Alcohol dehydrogenase [NADP(+)] OS=Mus musculus GN=Akr1a1 PE=1 SV=3 - [AK1A1_MOUSE]	167.39	2.95813e+07	10.77	5	3	3	6	catalytic activity	cytosol; membrane	metabolic process	Pf00248	58810	[GO:0004032]; GO:0008106; GO:0004033; GO:0016616; GO:0016614; GO:0016491; GO:0003824; GO:0003674 [GO:0005615]; GO:0044421; GO:0005575; GO:0005576 [GO:0005829]; GO:0044444; GO:0005737; GO:0044424; GO:0005622; GO:0044464; GO:0005575; GO:0005623 [GO:0008106]; GO:0004033; GO:0016616; GO:0016614; GO:0016491; GO:0003824; GO:0003674 [GO:0016324]; GO:0005886; GO:0045177; GO:0098590; GO:0016020; GO:004446…	325	36.5639	7.38623
P10810	Monocyte differentiation antigen CD14 OS=Mus musculus GN=Cd14 PE=1 SV=1 - [CD14_MOUSE]	140.197	2.82314e+07	9.02	1	2	2	4	protein binding	extracellular; Golgi; membrane; cell surface	response to stimulus; transport; defense response; regulation of biological process		12475	[GO:0001530]; GO:0008289; GO:0097367; GO:0005488; GO:0003674 [GO:0002237]; GO:0009617; GO:0010033; GO:0043207; GO:0051707; GO:0042221; GO:0009605; GO:0009607; GO:0051704; GO:0050896; GO:0008150 [GO:0002376]; GO:0008150 [GO:0005515]; GO:0005488; GO:0003674 [GO:0005576]; GO:0005575 [GO:0005615]; GO:0044421; GO:0005575; GO:0005576 [GO:0005794]; GO:0012505; GO:0043231; GO:0044444; GO:0044464; GO:0043…	366	39.1795	5.21143
P53810	Phosphatidylinositol transfer protein alpha isoform OS=Mus musculus GN=Pitpna PE=1 SV=2 - [PIPNA_MOUSE]	258.119	2.7676e+07	25.46	6	6	6	10	transporter activity	cytoplasm; cytosol	transport	Pf02121	18738	[GO:0000062]; GO:0043168; GO:0050662; GO:1901681; GO:0043167; GO:0048037; GO:0005488; GO:0003674 [GO:0005543]; GO:0008289; GO:0043168; GO:0005488; GO:0043167; GO:0003674 [GO:0005622]; GO:0044464; GO:0005575; GO:0005623 [GO:0005737]; GO:0044424; GO:0005622; GO:0044464; GO:0005575; GO:0005623 [GO:0005829]; GO:0044444; GO:0005737; GO:0044424; GO:0005622; GO:0044464; GO:0005575; GO:0005623 [GO:000681…	271	31.873	6.3667
P01902	H-2 class I histocompatibility antigen, K-D alpha chain OS=Mus musculus GN=H2-K1 PE=1 SV=1 - [HA1D_MOUSE]	226.923	2.58239e+07	13.59	3	5	5	8	protein binding; RNA binding	extracellular; endoplasmic reticulum; Golgi; cell surface; membrane	regulation of biological process; response to stimulus; defense response; cell differentiation; metabolic process	Pf00129; Pf06623; Pf07654	14972	[GO:0001916]; GO:0001912; GO:0001913; GO:0001914; GO:0002711; GO:0001909; GO:0001910; GO:0002705; GO:0031343; GO:0002456; GO:0044699; GO:0002709; GO:0002708; GO:0002824; GO:0001906; GO:0002443; GO:0002703; GO:0031341; GO:0002699; GO:0048518; GO:0002449; GO:0002460; GO:0008150; GO:0002706; GO:0002822; GO:0002821; GO:0002252; GO:0002697; GO:0050789; GO:0002684; GO:0002250; GO:0002819; GO:0050778; G…	368	41.4638	6.62451
P53347	Oncostatin-M OS=Mus musculus GN=Osm PE=1 SV=1 - [ONCM_MOUSE]	130.223	2.37906e+07	9.13	1	3	3	7	protein binding	extracellular	response to stimulus; regulation of biological process; metabolic process	Pf01291	18413	[GO:0005125]; GO:0005102; GO:0005515; GO:0005488; GO:0003674 [GO:0005147]; GO:0005126; GO:0005102; GO:0005515; GO:0005488; GO:0003674 [GO:0005576]; GO:0005575 [GO:0005615]; GO:0044421; GO:0005575; GO:0005576 [GO:0005900]; GO:0005887; GO:0098802; GO:0005886; GO:0016021; GO:0031226; GO:0043235; GO:0098797; GO:0016020; GO:0044464; GO:0071944; GO:0031224; GO:0044459; GO:0043234; GO:0098796; GO:000557…	263	30.0951	11.7808
D3Z7N2	Elongation factor 1-delta (Fragment) OS=Mus musculus GN=Eef1d PE=4 SV=1 - [D3Z7N2_MOUSE]	241.02	2.25899e+07	25.58	11	3	3	5							129	14.173	5.87158
Q93092	Transaldolase OS=Mus musculus GN=Taldo1 PE=1 SV=2 - [TALDO_MOUSE]	178.857	2.18166e+07	13.35	1	5	5	7	catalytic activity	nucleus; cytoplasm; cytosol	metabolic process	Pf00923	21351	[GO:0003824]; GO:0003674 [GO:0004801]; GO:0016744; GO:0016740; GO:0003824; GO:0003674 [GO:0005634]; GO:0043231; GO:0043227; GO:0043229; GO:0043226; GO:0044424; GO:0005575; GO:0005622; GO:0044464; GO:0005623 [GO:0005737]; GO:0044424; GO:0005622; GO:0044464; GO:0005575; GO:0005623 [GO:0005829]; GO:0044444; GO:0005737; GO:0044424; GO:0005622; GO:0044464; GO:0005575; GO:0005623 [GO:0005975]; GO:00442…	337	37.3634	7.03467
O35639	Annexin A3 OS=Mus musculus GN=Anxa3 PE=1 SV=4 - [ANXA3_MOUSE]	202.714	2.12055e+07	14.24	4	4	4	6	enzyme regulator activity; metal ion binding; protein binding	cytoplasm; membrane	transport; regulation of biological process; defense response; response to stimulus	Pf00191	11745	[GO:0004859]; GO:0055102; GO:0004857; GO:0030234; GO:0098772; GO:0003674 [GO:0005509]; GO:0046872; GO:0043169; GO:0043167; GO:0005488; GO:0003674 [GO:0005544]; GO:0005543; GO:0008289; GO:0043168; GO:0005488; GO:0043167; GO:0003674 [GO:0005737]; GO:0044424; GO:0005622; GO:0044464; GO:0005575; GO:0005623 [GO:0005886]; GO:0016020; GO:0044464; GO:0071944; GO:0005575; GO:0005623 [GO:0006909]; GO:00068…	323	36.3616	5.75732
Q9Z0L8	Gamma-glutamyl hydrolase OS=Mus musculus GN=Ggh PE=1 SV=2 - [GGH_MOUSE]	96.4856	2.05674e+07	11.67	1	3	3	6	catalytic activity	extracellular; nucleus; vacuole; cytosol	metabolic process; response to stimulus	Pf00117; Pf07722	14590	[GO:0003824]; GO:0003674 [GO:0005576]; GO:0005575 [GO:0005615]; GO:0044421; GO:0005575; GO:0005576 [GO:0005634]; GO:0043231; GO:0043227; GO:0043229; GO:0043226; GO:0044424; GO:0005575; GO:0005622; GO:0044464; GO:0005623 [GO:0005764]; GO:0000323; GO:0005773; GO:0043231; GO:0044444; GO:0043227; GO:0043229; GO:0005737; GO:0044424; GO:0043226; GO:0005622; GO:0044464; GO:0005575; GO:0005623 [GO:000582…	317	35.4469	7.50342
Q62165	Dystroglycan OS=Mus musculus GN=Dag1 PE=1 SV=4 - [DAG1_MOUSE]	27.3367	1.78284e+07	3.02	1	2	2	3	protein binding; metal ion binding; structural molecule activity	extracellular; nucleus; cytoplasm; cytoskeleton; membrane	metabolic process; transport; cell organization and biogenesis; regulation of biological process; response to stimulus; cellular component movement	Pf05454	13138	[GO:0002011]; GO:0002009; GO:0048729; GO:0060429; GO:0009653; GO:0009888; GO:0044767; GO:0032502; GO:0048856; GO:0044699; GO:0008150 [GO:0002162]; GO:0001948; GO:0005515; GO:0097367; GO:0005488; GO:0003674 [GO:0003779]; GO:0008092; GO:0005515; GO:0005488; GO:0003674 [GO:0005509]; GO:0046872; GO:0043169; GO:0043167; GO:0005488; GO:0003674 [GO:0005515]; GO:0005488; GO:0003674 [GO:0005576]; GO:00055…	893	96.8444	8.44092
O09010	Beta-1,3-N-acetylglucosaminyltransferase lunatic fringe OS=Mus musculus GN=Lfng PE=1 SV=1 - [LFNG_MOUSE]	101.238	1.72079e+07	14.29	1	3	3	5	catalytic activity; metal ion binding	membrane; Golgi	cell differentiation; cell organization and biogenesis; development; metabolic process; regulation of biological process	Pf02434	16848	[GO:0000139]; GO:0044431; GO:0098588; GO:0005794; GO:0044444; GO:0044446; GO:0031090; GO:0012505; GO:0043231; GO:0005737; GO:0044424; GO:0043229; GO:0044422; GO:0016020; GO:0043227; GO:0044464; GO:0005622; GO:0043226; GO:0005575; GO:0005623 [GO:0001541]; GO:0008585; GO:0022602; GO:0044702; GO:0044767; GO:0048608; GO:0008406; GO:0046545; GO:0042698; GO:0044699; GO:0048511; GO:0022414; GO:0032502; …	378	41.9256	8.80713
P04186	Complement factor B OS=Mus musculus GN=Cfb PE=1 SV=2 - [CFAB_MOUSE]	114.636	1.64652e+07	3.81	9	3	3	4	catalytic activity; protein binding	extracellular	metabolic process; regulation of biological process; response to stimulus; defense response; cell proliferation	Pf00084; Pf00089; Pf00092; Pf13519	14962	[GO:0002376]; GO:0008150 [GO:0003824]; GO:0003674 [GO:0004252]; GO:0004175; GO:0008236; GO:0070011; GO:0017171; GO:0008233; GO:0016787; GO:0003824; GO:0003674 [GO:0005515]; GO:0005488; GO:0003674 [GO:0005576]; GO:0005575 [GO:0005615]; GO:0044421; GO:0005575; GO:0005576 [GO:0006508]; GO:0019538; GO:0043170; GO:0044238; GO:0071704; GO:0008152; GO:0008150 [GO:0006956]; GO:0002252; GO:0002253; GO:000…	761	84.9505	7.37158
P63330	Serine/threonine-protein phosphatase 2A catalytic subunit alpha isoform OS=Mus musculus GN=Ppp2ca PE=1 SV=1 - [PP2AA_MOUSE]	99.58	1.58098e+07	6.15	2	2	2	3	catalytic activity; protein binding; metal ion binding	nucleus; chromosome; cytoplasm; cytosol; cytoskeleton; membrane	regulation of biological process; metabolic process; cell organization and biogenesis; cellular homeostasis; response to stimulus	Pf00149	19052	[GO:0000122]; GO:0006357; GO:0006366; GO:0045892; GO:0006355; GO:0006351; GO:0010629; GO:1903507; GO:2000113; GO:0010468; GO:1903506; GO:2000112; GO:0010467; GO:0034645; GO:0097659; GO:0010605; GO:1902679; GO:0010558; GO:0031327; GO:0060255; GO:2001141; GO:0010556; GO:0031326; GO:0043170; GO:0009059; GO:0044249; GO:0044260; GO:0032774; GO:0009892; GO:0051253; GO:0009890; GO:0031324; GO:0019222; G…	309	35.5854	5.5415
Q02844	Tryptase OS=Mus musculus GN=Tpsab1 PE=2 SV=1 - [TRYB1_MOUSE]	28.02	1.17734e+07	9.16	2	2	2	2	catalytic activity		metabolic process	Pf00089	100503895	[GO:0003824]; GO:0003674 [GO:0004252]; GO:0004175; GO:0008236; GO:0070011; GO:0017171; GO:0008233; GO:0016787; GO:0003824; GO:0003674 [GO:0006508]; GO:0019538; GO:0043170; GO:0044238; GO:0071704; GO:0008152; GO:0008150 [GO:0008233]; GO:0016787; GO:0003824; GO:0003674 [GO:0008236]; GO:0017171; GO:0070011; GO:0016787; GO:0008233; GO:0003824; GO:0003674 [GO:0016787]; GO:0003824; GO:0003674	273	30.3172	6.354
Q91YR9	Prostaglandin reductase 1 OS=Mus musculus GN=Ptgr1 PE=2 SV=2 - [PTGR1_MOUSE]	87.1069	1.15748e+07	8.21	1	4	4	5	metal ion binding; catalytic activity	cytoplasm	metabolic process; response to stimulus	Pf00107	67103	[GO:0005737]; GO:0044424; GO:0005622; GO:0044464; GO:0005575; GO:0005623 [GO:0006693]; GO:0006692; GO:0006690; GO:0033559; GO:0019752; GO:1901568; GO:0006631; GO:0043436; GO:0044710; GO:0071704; GO:0032787; GO:0044255; GO:0006082; GO:0008152; GO:0044699; GO:0006629; GO:0044237; GO:0044763; GO:0044281; GO:0008150; GO:0044238; GO:0009987 [GO:0008270]; GO:0046914; GO:0046872; GO:0043169; GO:0043167;…	329	35.5372	7.95752
Q6PHC1	Enolase OS=Mus musculus GN=Eno1 PE=2 SV=1 - [Q6PHC1_MOUSE]	49.0672	1.00666e+07	4.64	4	2	2	2	metal ion binding; RNA binding; catalytic activity; protein binding	nucleus; cytoplasm; membrane	metabolic process; response to stimulus	Pf00113; Pf03952; Pf13378	13806	[GO:0000015]; GO:0044445; GO:1902494; GO:0005829; GO:0044444; GO:0043234; GO:0005737; GO:0044424; GO:0032991; GO:0005622; GO:0044464; GO:0005575; GO:0005623 [GO:0000287]; GO:0046872; GO:0043169; GO:0043167; GO:0005488; GO:0003674 [GO:0001701]; GO:0043009; GO:0009792; GO:0009790; GO:0007275; GO:0044767; GO:0048856; GO:0044707; GO:0032502; GO:0044699; GO:0032501; GO:0008150 [GO:0003723]; GO:0003676…	366	39.7573	6.20166

## Sheet: Figure 1B, 1C, 1D 
	Figure 1A
	Figure 1B		pCTS-L Release by murine macrophages
			Control	LPS	SAA
			0.7	324.3	274.8
			1.7	246.7	225.5
			5.2	209.7	177.9
	Figure 1C		pCTS-L Release by human PBMCs
			Control	LPS	HMGB1	SAA
			2	250.1	9.6	219.8
			2.4	230.6	12	175.1
			4.7	170.3	18.1	149.7
			12.5	113.4		150
			2.6	130.4		190.2
			7.4	164.5		175.3
	Figure 1D		Up-regulation of pCTS-L in human PBMCs (% of β-actin)
			Control	LPS	Control	SAA
			31.6	104.2	1.5	11.2
			24.6	124.3	1.3	13.2
			28.9	130.4	1.4	22.6
			36.2	150	1.8	17.4
			30.5	135.6	1.5	20

## Sheet: Figure 2
	Figure 2A
		Ctsb mRNA
		Heart		Intestine		Kidney		Liver		Lung		Spleen
		Control	CLP	Control	CLP	Control	CLP	Control	CLP	Control	CLP	Control	CLP
		1	1.18	1	1.59	1	1.61	1	0.557	1	1.375	1	0.741
		0.976	1.55	0.808	1.309	0.982	1.39	1.187	0.674	0.807	1.001	1.199	0.784
		1.087	1.364	0.923	1.11	0.833	1.193	1.18	0.812	0.858	1.171	1.156	0.829
		1.018	1.146	0.991	1.269	0.898	1.577	0.801	0.534	0.857	1.071	0.9	0.788
		1.048	1.246	1.232	1.135	1.272	1.14	0.782	0.446	0.823	1.085	1.024	0.812
			1.414		1.047		1.115		0.546		1.077		1.008
			1.192		1.183		1.155		0.622		0.54		0.61
			1.31		1.794		1.942		0.291		1.519		0.72
			1.27		1.047		1.195		0.5		0.92		0.722
			1.174		1.377		1.461		0.429		0.952		0.741
			1.332		1.593		1.815		0.585		0.994		0.55
			1.024		1.144		1.191		0.589		1.186		0.83
			1.26		1.334		1.524		0.765		1.206		0.762
			1.257		1.074		1.121		0.615		1.173		1.037
					1.16		1.239		0.841		1.286		1.052
		Ctse mRNA
		Heart		Intestine		Kidney		Liver		Lung		Spleen
		Control	CLP	Control	CLP	Control	CLP	Control	CLP	Control	CLP	Control	CLP
		1	1.477	1	2.051	1	3.5	1	0.443	1	0.931	1	0.42
		0.778	1.054	1.635	2.037	1.688	1.845	1.196	0.313	0.519	1.004	1.003	0.508
		1.106	0.545	0.443	1.747	0.95	1.536	1.076	0.396	0.949	1.202	0.93	0.407
		0.913	0.641	1.3	1.752	0.96	1.402	1.136	0.299	0.874	0.842	0.47	0.404
		0.957	0.73	0.82	2.021	0.69	2.491	1.651	0.285	0.564	0.836	0.912	0.37
			0.81		2.702		2.527		0.251		1.361		0.506
			1.053		1.713		1.807		0.374		0.602		0.374
			0.809		0.208		0.209		0.771		1.068		0.293
			0.75		2.878		2.65		0.283		0.75		0.405
			1.402		1.448		1.262		0.326		1.353		0.367
			0.895		0.229		0.256		0.716		0.666		0.295
			0.628		0.947		0.893		0.37		0.686		0.445
			0.641		1.897		1.718		0.866		0.973		0.373
			0.645		1.098		0.858		0.297		1.405		0.387
					1.863		1.639		0.368		1.265		0.56
		Ctss mRNA
		Heart		Intestine		Kidney		Liver		Lung		Spleen
		Control	CLP	Control	CLP	Control	CLP	Control	CLP	Control	CLP	Control	CLP
		1	1.572	1	1.703	1	1.633	1	1.293	1	1.075	1	0.489
		0.777	1.654	0.748	1.439	0.858	1.478	1.364	1.026	0.445	0.698	0.918	0.67
		0.978	2.419	0.913	1.24	0.798	1.24	1.561	1.381	0.682	1.123	0.9	0.617
		0.826	2.293	0.988	1.07	0.95	1.223	0.674	0.693	0.619	0.863	0.719	0.65
		1.121	2.121	1.274	1.102	1.11	1.055	0.755	0.914	0.5	0.815	0.684	0.486
			1.935		0.956		0.881		0.994		0.937		0.727
			1.848		1.093		1.104		1.244		0.209		0.684
			2.178		1.947		2.076		0.483		1.059		0.419
			2.209		1.034		1.345		1.243		0.716		0.509
			2.031		1.274		1.241		0.8		0.859		0.713
			2.004		2.074		2.084		0.75		0.631		0.303
			2.392		1.045		1.035		1.255		0.974		0.744
			1.293		1.535		1.575		1.681		1.037		0.631
			1.832		1.253		1.314		1.322		0.787		0.784
			1.897		1.022		0.976		1.174		0.999		0.867
		Ctsl mRNA
		Heart		Intestine		Kidney		Liver		Lung		Spleen
		Control	CLP	Control	CLP	Control	CLP	Control	CLP	Control	CLP	Control	CLP
		1	3.24	1	2.819	1	2.458	1	1.966	1	2.145	1	1.537
		0.95	4.61	1.877	6.947	1.823	5.772	0.726	3.895	0.711	2.105	0.99	2.796
		1.048	3.883	0.706	4.615	0.673	4.208	1.09	3.095	0.735	2.012	1.057	2.828
		1.013	3.356	1.082	4.89	0.928	4.734	0.818	2.554	0.631	1.804	0.895	2.8
		1.045	3.875	1.398	3.232	1.267	2.24	0.597	2.082	0.621	2.072	0.852	1.6
			4.19		3.051		2.7		2.911		2.038		3.203
			3.527		3.942		4.035		3.639		0.726		2.414
			3.672		2.379		2.3		0.89		1.961		1.696
			3.695		2.163		2.442		2.938		2.062		1.765
			2.414		4.787		4.915		2.444		1.566		3.532
			4.903		2.553		3.04		0.929		1.17		1.009
			2.349		4.852		4.602		2.644		1.829		2.637
			3.453		1.498		1.378		1.66		2.256		1.066
			3.73		3.493		3.587		2.463		1.127		2.787
					3.835		3.777		3.278		1.948		3.268
	Figure 2B
		Blood pCTS-L concentrations (ng/ml)
		h post CLP
		T = 0	T = 6	T = 24	T = 32 h
		0	10.5	30.2	42.2
		0.1	4.3	21.2	32.1
		0	18.2	29.1	34.4
		0.2	8.2	30.2	39.4
		0	19.4	27	33.2

## Sheet: Figure 3
			pCTS-L (ng/ml)					IL-6 (pg/ml)					IL-8 (pg/ml)					MCP-1 (pg/ml)					HMGB1 (ng/ml)					SOFA Score					GRO (pg/ml)
			H -I	Septic Patients				H-I	Septic Patients				H-I	Septic Patients				H-I	Septic Patients				H-I	Septic Patients				H-I	Septic Patients				H-I	Septic Patients
				0 h	24 h	72 h			0 h	24 h	72 h			0 h	24 h	72 h			0 h	24 h	72 h			0 h	24 h	72 h			0 h	24 h	72 h			0 h	24 h	72 h
			0.1	22.9	0.65	0		0.01	237.84	0	2.05142		0.1	129.92	20.2233	23.5353		0.7	326.6	115.7	69.6		0.4	336.062	510.567	184.473			14	13	9			14	13	9
			0.2	31.5	2.8	4.75		0.05	499.157	0.285331	0.270286		0.1	274.193	108.069	28.7044		1.8	461.5	194.6	76.5		0.2	286.22	246.976	70.2363			15	13	6			15	13	6
			0.1	90.05	10.65	1.05		0.1	80.3508	0.153632	0		0.5	61.3071	11.8022	9.81273		1.2	171.4	72.1	71.7		0.4	455.024	169.33	95.2916			10	4	2			10	4	2
			0.2	71.8	12.05	0.45		0.2	4.81383	1.3164	1.32886		0.1	24.8234	9.44711	5.39599		2.5	137.1	42.5	28.4		0	276.698	106.201	27.5673			11	3	3			11	3	3
			0.1	156.15	3.85	1.5		0.1	291.974	4.12554	7.19994		0.1	66.3116	20.3245	7.72935		0.2	257.3	128.8	108.6		0.2	240.479	127.955	74.0048			7	5	2			7	5	2
			0.2	198.15	313.6	3.7		0.1	913.712	616.35	14.027		0.3	601.964	413.309	97.7558		2.4	500.8	189.8	315.7		0.5	57.1	10.712	4.8684			7	13	9			7	13	9
			0.1	24.7	2.55	3.35		0.05	9.4642	4.50642	8.90515		0.2	56.999	18.1942	19.9468		1.2	102.6	44.4	114.8		0	122.256	214.122	23.4646			7	1	1			7	1	1
			0.1	222.75	9.5	2.05		0.1	72.8323	10.6437	2.56392		0.1	133.774	24.2208	29.6515		1.5	281.5	166.6	295.9		0	257.002	18.9045	54.367			10	10	3			10	10	3
				16.05	7.1	1.25			33.855	15.2749	4.44862			122.235	36.3005	39.544			145.5	98.7	63.8			74.3	39.2	55.1			8	6	2			8	6	2
				17.05	8.45	0			95.5132	53.465	0.122642			81.2882	139.817	29.4341			387.1	708.5	191.3			94.9	90.4	120.1			12	11	9			12	11	9
		Healthy-I (H-I)	Sex	Age	[pCTS-L]		Healthy II (H-II)	Sex	Age	[pCTS-L}
		H0	M	34	0.1		DLS16-67149	F	60	2.4
		H1	F	26	0.2		KHBR-0413	F	81	1.2
		H2	M	24	0.1		KHBR-1103	M	88	0.03
		H3	F	24	0.2		NS 25-5	F	85	0
		H4	F	22	0.1		K-CON18	M	66	3.9
		H5	M	30	0.2		K-CON16	M	70	1.8
		H6	F	23	0.1		K-CON14	F	73	0.01
		H7	M	33	0.1		K-CON4	M	90	0.06
							K-CON17	M	62	0.01
							NS-11-2	F	65	0.01
		Septic Patients	Sex	Age
		P1	F	85
		P2	F	71
		P3	M	91
		P4	F	67
		P5	M	92
		P6	M	71
		P7	F	62
		P8	M	94
		P9	M	72
		P10	F	71

## Sheet: Figure 4
	pCTS-L on the sensor chip and TLR4 or RAGE was applied as analyte
	pCTS-L TLR4 KD	pCTS-L RAGE KD
	24.9	2.66
	19.7	0.0231
	24.1	0.222
	7.7	0.0144
	10.3	2.89
	20.6	0.0188
	15.4	0.585
	39	21.5

## Sheet: Figure 5
	Figure 5A														Figure 5B														Figure 5C
		IGFBP-3						IL-6							Enzyme	Pro-caspase 11						Caspase-11							Enzyme	SQSTM1
		Control			pCTS-L			Control			pCTS-L				Genotype	WT			TLR4/RAGE KO			WT			TLR4/RAGE KO				Genotype	WT			TLR4/RAGE KO
		WT	TLR4 KO	T/R KO	WT	TLR4 KO	T/R KO	WT	TLR4 KO	T/R KO	WT	TLR4 KO	T/R KO		[pCTS-L]	0	0.5	1	0	0.5	1	0	0.5	1	0	0.5	1		[pCTS-L]	0	0.5	1	0	0.5	1
		1375.8	380.3	257	3024.2	447.9	117.4	7.3	0	0	2106.5	201.4	60.7			7.7	20.6	54.6	9.6	12	12.4	0.35	8.6	4	0	0	0			78	510	637	58	118	200
		1438.9	392.4	662.8	2792	395.1	118.9	8.5	0	0	1742.4	183.6	36.5			5.3	40.2	68.4	7.4	13.4	8.3	0.059	16.2	12.4	0	0	0			72	497	634	37	138	232
		1175.3	360.2	459.9	2900.1	444.5	98.7	9.9	0	0	2024.5	199.2	58.6			1.3	21.2	47.2	8.3	11.4	9.7	0.1	12.4	8.6	0	0	0			55	550	766	66	154	254
		1645.4	386.4	420.4	3009.4	350.8	258.9	6.8	0	0	2245.6	224.4	46.8			0.6	44.2	74.7	7.6	15.6	8.9	0.2	10.2	32.4	0	0	0			64	566	722	76	164	263
		IL-12						KC
		Control			pCTS-L			Control			pCTS-L
		WT	TLR4 KO	T/R KO	WT	TLR4 KO	T/R KO	WT	TLR4 KO	T/R KO	WT	TLR4 KO	T/R KO
		18.6	14.2	9	2425.4	212.3	29.6	355.3	823.9	177.2	3387.8	2913.7	340
		46.3	14.1	31.2	1805.5	206.9	18.6	211.2	813	243.4	2756.4	2763.5	227.2
		32	24.2	20.8	2234.2	225.8	17.6	268.3	634.6	210.6	3038.4	3038.6	293.6
		44.7	22.4	23.6	2506.8	302.6	19.4	303.6	620.8	234.9	3208.6	3200.4	262.2
		MCP-1						MIP-1gamma
		Control			pCTS-L			Control			pCTS-L
		WT	TLR4 KO	T/R KO	WT	TLR4 KO	T/R KO	WT	TLR4 KO	T/R KO	WT	TLR4 KO	T/R KO
		650.8	628.2	255	2252.6	908.8	887	3425.4	3491.7	2884	6029.3	2675.6	2789.4
		956.6	720.8	409	2813	850.2	998	3119.6	2938.2	2813.2	5024.8	2543.7	2490.5
		703.7	774.5	332.2	2732.8	869.5	493.4	3472.5	3415	3013.2	5727.1	2809.7	2840
		937.1	732	344.3	2232.4	923.6	304.4	3027.5	3013.2	2746.4	5478.4	2479	2744.2
		MIP-2						RANTES
		Control			pCTS-L			Control			pCTS-L
		WT	TLR4 KO	T/R KO	WT	TLR4 KO	T/R KO	WT	TLR4 KO	T/R KO	WT	TLR4 KO	T/R KO
		1331.6	1948.9	1448.3	5269.3	2913.9	738.4	198.8	120.3	477.7	3338.8	821.7	640.6
		1260.4	1639.4	1307.7	4198.3	3060.7	862.1	202.6	65.7	456.5	2903.8	779.6	522.6
		1496	1594.2	1578	4933.8	3187.9	820.3	220.7	111.4	343.2	3321.3	820.7	448.1
		1103.8	1994.1	1264.5	4683.2	2746.8	850.9	180.8	143.4	310.4	3524.6	750.4	561.6
		sTNFR-II
		Control			pCTS-L
		WT	TLR4 KO	T/R KO	WT	TLR4 KO	T/R KO
		92.4	141.1	195	1020.2	267.7	133.3
		75.3	154	191.8	1007.3	174.4	117.3
		83.8	167.6	234.2	1013.2	171.2	124.6
		80.4	127.2	174.6	1222.4	124.6	150.6

## Sheet: Figure 6 
				Fig. 6B
					Liver Injury Score
					WT	WT + pCTS-L	TLR4/RAGE KO + pCTS-L
					3	9.75	6.33333
					4.66667	11.3333	6.66667
					1.25	8.66667	6.33333
					1.5	8.33333	4.66667
					1.29	8.66667	7
					1.3	8.66667	6.33333
					1.26	9	6.33333
				Fig. 6D
					Liver FGG level (% beta-actin)
					Control	PCTS-L
					8.9	49.7
					7.9	77
					12.6	61.8
					11.7	50.4
					4.5	49.4

## Sheet: Figure 7
			Figure 7B
					Blood pCTS-L concentration
					WT		Ctsl KO
					control	LPS	Control	LPS
					20	178	0	0
					0	171	0	0
					16	60	0	0
					0	150	0	0
					5	133	0	0
					0	200	0	0
			Figure 7C
					Liver Injury Score
					WT	WT + CLP	Ctsl KO + CLP
					4	8.33	5
					1	8	5.33
					1	8.67	4
					2		4.67

## Sheet: Figure 8
				G-CSF
				control	CLP	CLP + mAb30	CLP + mAb20
				0	22.9	24.3	25.44
				0.14	23.12	24.82	25.01
				0.24	24.26	24.12	29.09
				0.41	23.25	25.34	27.48
				0	26.62		24.42
				0.2	24.44		22.34
				IL-6
				control	CLP	CLP + mAb30	CLP + mAb20
				0	8.59	5.31	2.68
				0	9.06	4.7	2.62
				0	8.3	8.51	6.34
				0	7.48	9.22	6.19
				0	9.22		3.22
				0	8.44		3.88
				KC
				control	CLP	CLP + mAb30	CLP + mAb20
				0.13	14.23	13.39	8.31
				0.18	14.16	12.12	7.84
				0.18	17.86	16.3	12.76
				0.24	18.72	18.12	12.01
				0.15	20.22		6.84
				0.2	18.44		8.11
				MIP-1γ
				control	CLP	CLP + mAb30	CLP + mAb20
				1.89	20.66	15.44	10.51
				2.24	21.26	16.57	10.34
				2.1	22.74	24.22	16.21
				2.45	24.18	20.22	17.16
				2	26.33		12.24
				1.81	24.42		13.22
				MIP-2
				control	CLP	CLP + mAb30	CLP + mAb20
				5.27	11.27	10.02	6.85
				4.84	10.74	10.01	5.99
				5.62	12.17	11.12	8.72
				5.63	11.74	13.22	8.85
				4	12.24		4.44
				6.1	14.21		5.22
				sTNF-RI
				control	CLP	CLP + mAb30	CLP + mAb20
				1.64	24.64	20.42	9.76
				1.3	22	18.34	9.08
				1.88	30.06	26.66	17.58
				1.63	28.33	29.12	16.05
				1.43	32		11.22
				1.77	26.44		9.44

## Sheet: Figure 9
		Figure 9A									Figure 9B
		Time course of pCTS-Induced cytokines/chemokine									Effect of mAb on cytokine production in Human PBMCs
		Time	0 h	2 h	4 h	20 h					ENA-78
		ENA-78	15.2	17.3	22.2	33.4					Control	pCTS-L	pCTS-L + mAb30	pCTS-L + mAb20
			14.3	17.2	21.7	33.5					0.13	55.71	47.08	9.77
			15.7	17.5	21.1	35.9					0.64	57.29	46.17	8.77
						42.8					0.15	47.8	47.97	9.77
											0.7	51.89	46.51	8.75
											GRO
		Time	0 h	2 h	4 h	20 h					Control	pCTS-L	pCTS-L + mAb30	pCTS-L + mAb20
		GRO	1.6	38.5	39.4	43.9					1.01	56.05	54.29	23.32
			1.8	37.8	35.6	44.7					1.71	53.06	56.23	27.45
			1.7	37.5	38.7	49					1.07	54.29	56.64	21
						54.8					1.74	56.23	55.57	18.99
											GRO-alpha
		Time	0 h	2 h	4 h	20 h					Control	pCTS-L	pCTS-L + mAb30	pCTS-L + mAb20
		GRO-alpha	0.1	11.2	24.1	35.5					0.48	45.5	37.94	19.55
			0.4	11.9	19.2	34.9					0.14	44.61	36.68	18.7
			0.3	11.4	22.7	36.2					0.062	42.11	43.31	17.5
						37.2					0.17	42.72	41.98	16.4
											IL-6
		Time	0 h	2 h	4 h	20 h					Control	pCTS-L	pCTS-L + mAb30	pCTS-L + mAb20
		IL-6	0	1.2	29.3	62.3					0.19	60.55	59.36	25.13
			0	0.7	22.1	62.6					0.77	55	56.19	21.73
			0	0.9	26.7	53.6					0.28	60.32	57.95	25.45
						51.5					0.69	54.76	55.32	23.09
											IL-8
		Time	0 h	2 h	4 h	20 h					Control	pCTS-L	pCTS-L + mAb30	pCTS-L + mAb20
		IL-8	31.2	57.5	47.9	56.5					17.19	61.22	58.67	31.98
			28.8	55.6	46.1	54.5					16.39	56.06	58.04	28.9
			29.9	58.6	47.5	51					15.21	59.19	58.83	30.67
						49.3					14.66	55.05	58.61	28.39
											MCP-1
		Time	0 h	2 h	4 h	20 h					Control	pCTS-L	pCTS-L + mAb30	pCTS-L + mAb20
		MCP-1	7.7	21.4	16.1	18					2.27	39.74	41.34	12.88
			5.7	19.3	15.3	16.4					1.87	38.26	38.26	11.53
			6.7	20.4	17.5	36					1.8	42.34	40.83	13
						37.5					1.44	40.66	37.91	11.59
											RANTES
		Time	0 h	2 h	4 h	20 h					Control	pCTS-L	pCTS-L + mAb30	pCTS-L + mAb20
		RANTES	0.7	0.5	0.9	42.3					2.27	39.73	1.81	0.9
			0.3	0.3	0.7	38.1					1.83	38.26	1.54	0.6
			0.5	0.5	0.8	36.8					2.38	42.34	1.75	0.9
						31.1					1.93	40.66	1.49	0.6
											TNF
		Time	0 h	2 h	4 h	20 h					Control	pCTS-L	pCTS-L + mAb30	pCTS-L + mAb20
		TNF	0.3	21.8	25.8	37.5					1.14	43.66	43.16	19.92
			0.3	17.4	21.8	31.3					0.37	36.6	40	18.54
			0.2	18.6	24.8	35.6					0.93	46.93	41.76	17.97
						43.7					0.3	39.8	38.9	16.99

[truncated: 5 more sheets: Figure 10, figure S4, figure S5, figure S7, figure S10]
